# Supplementary material for: Effectiveness of the Essential Critical Care Concepts in Emergency Medicine: Extracorporeal Membrane Oxygenation and Cardiovascular Devices Module Implementation
Source: MedEdPORTAL. 2025 Nov 7;21:11556. doi: 10.15766/mep_2374-8265.11556 (PMC12592219; doi:10.15766/mep_2374-8265.11556)
Supplement: Supplementary file 1 — Facilitator Guide - ECMO and ACD.docxLearning Objectives - ECMO and ACD.docxModule Presentation Slides - ECMO and ACD.pptxModule Presentation Recording - ECMO and ACD.mp4Module Quiz - ECMO and ACD.docxModule Quiz Answers - ECMO and ACD.docxPostmodule Survey Likert Questions.docx [file mep_2374-8265.11556-s001.zip]

Archive with 8 entries (8 files):
- A. Facilitator Guide - ECMO and ACD.docx
- B. Learning Objectives - ECMO and ACD.docx
- C. Module Presentation Slides - ECMO and ACD.pptx
- D. Module Presentation Recording - ECMO and ACD.mp4
- E. Module Quiz - ECMO and ACD.docx
- F. Module Quiz Answers - ECMO and ACD.docx
- G. Postmodule Survey Likert Questions.docx
- _Educational Summary Report_11556.pdf
